# Supplementary material for: Comparing the effectiveness of emotion regulation therapy and cognitive behavioral therapy on treatment adherence in hemodialysis patients: A randomized controlled clinical trial
Source: PLoS One. 2025 Dec 26;20(12):e0339162. doi: 10.1371/journal.pone.0339162 (PMC12742746; doi:10.1371/journal.pone.0339162)
Supplement: S1 File — (XLSX) [file pone.0339162.s002.xlsx]

## Sheet: salimidialysis_1 (2)
id	group	age	BMI	gender	height	weight	marriage	education	dialysisonest	numberofdialysis	replace	adherence before1	adherence before2	Adherence before 3	adherence before 4	adherence before 5	adherence before 6	adherence before 7	adherence before 8	adherence before 9	adherence after 1	Adherence after 2	Adherence after 3	adherence after 4	Adherence after 5	Adherence after 6	Adherence after 7	Adherence after 8	Adherence after 9	Adherence follow 1	Adherence follow 2	Adherence follow 3	Adherence follow 4	Adherence follow 5	Adherence follow 6	Adherence follow 7	Adherence follow 8	Adherence follow 9
1	1	62	26	2	155	62	4	2	6	3	2	2	9	4	2	7	3	2	3	2	1	1	2	2	5	2	2	2	2	1	1	2	2	5	2	2	2	2
2	1	70	22	2	170	65	4	2	3	3	2	2	5	1	1	1	2	2	2	1	1	1	1	1	1	1	1	2	1	1	1	1	1	1	2	2	2	1
3	1	50	31	1	170	91	2	2	1	3	2	2	9	3	2	4	3	2	3	2	2	3	2	2	4	2	2	2	2	2	3	2	2	4	2	2	2	2
4	1	75	25	1	171	75	2	3	3	3	2	4	9	2	2	5	2	2	2	1	2	3	1	1	5	2	2	2	1	2	2	1	1	1	2	2	2	1
5	1	45	28	1	175	86	2	2	2	3	2	2	3	3	4	8	2	5	3	2	2	3	2	2	5	2	2	3	2	2	3	2	2	4	2	2	3	2
6	1	44	31	2	157	78	2	2	5	3	2	2	3	5	4	2	1	1	4	3	2	3	4	4	2	1	1	3	2	2	3	4	4	2	1	1	3	2
7	1	25	16	2	160	43	1	1	9	3	2	2	2	5	4	5	3	4	3	5	1	1	5	2	5	3	4	2	5	1	1	3	2	5	2	4	2	5
8	1	56	41	2	155	100	2	1	4	3	2	1	1	3	5	8	2	8	2	1	1	1	3	5	8	2	8	2	1	1	1	3	5	10	2	8	2	1
9	1	48	24	2	158	60	2	8	4	3	1	3	9	5	2	4	2	2	1	1	2	2	3	2	2	2	2	1	1	2	2	3	2	10	2	2	1	1
10	1	60	26	1	170	76	2	1	3	3	2	5	9	4	2	7	4	8	2	2	3	5	3	2	5	3	8	2	2	4	3	3	2	8	3	8	2	2
11	1	43	26	1	164	72	3	1	9	3	2	5	9	1	1	1	4	2	2	2	4	8	1	1	1	4	2	2	2	4	3	1	1	1	4	2	2	2
12	1	52	45	2	154	107	2	1	1	3	2	1	1	2	2	5	2	2	4	3	1	1	1	1	1	2	2	3	3	1	1	1	1	1	2	2	3	3
13	1	55	26	2	160	72	2	1	2	3	2	1	1	2	3	11	2	2	2	3	1	1	2	3	11	2	2	2	5	1	1	1	2	10	2	2	2	1
14	1	59	20	2	150	47	2	2	3	3	1	2	2	2	2	2	1	1	2	3	2	2	2	2	9	1	1	2	2	2	5	2	2	8	1	1	2	2
15	1	35	27	1	182	90	2	2	1	3	2	1	1	1	1	1	3	2	3	2	1	1	1	1	1	3	2	3	2	1	1	1	1	1	3	2	3	2
16	1	52	17	1	166	48	2	2	14	3	1	1	1	1	1	1	2	2	2	3	1	1	1	1	1	2	2	2	2	1	1	1	1	1	2	2	2	2
17	1	61	22	2	158	55	4	1	3	3	2	2	9	2	4	3	3	4	4	3	2	6	3	2	2	2	2	3	2	2	2	2	3	10	3	2	3	2
18	1	71	24	1	162	65	2	1	1	3	2	1	1	2	2	4	2	2	3	3	1	1	2	2	10	2	2	3	3	1	1	2	2	10	2	2	3	3
19	1	65	30	1	180	100	2	2	2	3	2	3	3	1	1	1	3	8	2	3	3	2	1	1	1	3	8	2	3	3	2	1	1	1	3	8	2	3
20	1	30	23	1	173	71	1	1	3	3	2	5	10	5	5	7	5	2	3	3	5	10	5	5	7	5	2	3	2	4	10	5	5	7	5	2	2	2
21	1	56	33	1	165	90	2	2	3	3	2	1	1	2	2	2	3	2	3	3	1	1	2	2	2	3	2	3	3	1	1	2	2	2	3	2	3	3
22	1	66	26	1	185	92	2	2	1	3	2	1	1	1	1	1	2	2	2	2	1	1	1	1	1	2	2	2	3	1	1	1	1	1	2	2	2	3
23	1	62	25	1	165	70	3	2	2	3	2	1	1	1	1	1	3	2	3	2	1	1	1	1	1	3	2	3	2	1	1	1	1	1	3	2	3	2
24	1	65	24	1	178	78	2	1	2	3	2	1	1	2	2	11	2	2	2	3	1	1	2	2	11	2	2	2	2	1	1	2	2	9	2	2	2	2
25	1	35	19	2	168	55	1	3	8	3	1	1	1	3	2	2	2	5	3	2	1	1	2	2	5	2	5	3	2	1	1	2	2	5	2	5	3	2
26	1	56	25	1	151	57	2	1	1	2	2	2	2	2	2	5	2	2	3	3	2	7	2	2	5	2	2	3	3	2	2	2	2	5	2	2	3	3
27	1	60	21	1	160	55	2	1	3	3	2	1	1	2	2	10	2	2	2	1	1	1	2	2	9	2	2	2	1	1	1	2	2	9	2	2	2	1
28	1	63	23	1	175	72	3	1	4	3	2	2	9	1	1	1	3	2	3	3	2	8	1	1	1	3	2	3	3	2	8	1	1	1	3	2	3	3
29	1	74	24	2	155	58	4	1	2	3	2	2	7	2	2	4	2	5	3	2	2	2	2	2	4	2	5	3	2	2	2	2	2	4	2	5	3	2
30	1	81	25	2	160	65	2	1	6	4	2	1	1	1	1	1	2	3	2	3	1	1	1	1	1	2	3	2	3	1	1	1	1	1	2	3	2	3
31	2	35	22	2	166	62	1	3	10	3	3	1	1	4	4	12	3	8	3	3	1	1	3	3	11	2	2	2	2	1	1	3	3	11	2	2	2	2
32	2	52	22	1	161	65	2	2	3	3	2	2	9	2	3	12	4	3	4	2	1	1	1	1	1	2	3	2	1	1	1	1	1	1	2	2	2	1
33	2	32	25	1	175	79	2	3	5	3	1	2	7	2	2	6	3	2	3	2	1	1	1	1	1	2	2	2	1	1	1	1	1	1	2	2	2	1
34	2	54	24	2	168	68	2	1	5	3	2	1	1	2	2	12	2	2	3	3	1	1	1	1	1	1	1	2	1	1	1	1	1	1	1	1	2	1
35	2	59	23	1	175	72	2	2	8	3	2	2	3	1	1	1	3	2	3	2	1	1	1	1	1	2	2	2	1	1	1	1	1	1	2	2	2	1
36	2	69	23	1	175	72	2	3	2	2	2	1	1	1	1	1	3	7	3	1	1	1	1	1	1	2	7	2	1	1	1	1	1	1	2	2	2	1
37	2	36	25	2	160	65	2	2	1	3	2	3	9	3	2	4	3	2	4	3	2	3	1	1	1	2	2	2	1	2	3	1	1	1	2	2	2	1
38	2	24	19	1	165	52	1	3	2	2	2	1	1	1	1	1	2	2	3	2	1	1	1	1	1	1	1	2	1	1	1	1	1	1	2	2	3	2
39	2	27	20	1	171	59	1	2	8	3	1	3	3	1	1	1	3	8	3	3	2	2	1	1	1	2	2	2	1	2	2	1	1	1	2	2	2	1
40	2	71	25	1	170	73	2	3	1	2	2	1	1	2	2	5	3	2	2	2	1	1	2	2	5	2	2	1	1	1	1	2	2	5	3	2	2	2
41	2	45	29	2	158	73	3	1	2	3	2	1	1	2	2	12	3	2	3	2	1	1	1	1	1	3	2	3	1	1	1	2	2	1	2	2	2	1
42	2	77	26	1	163	71	3	3	1	2	2	2	2	2	2	12	3	2	3	3	1	1	1	1	1	2	2	2	2	1	1	1	1	1	2	2	2	2
43	2	55	30	1	170	87	2	1	6	3	2	3	9	3	2	8	4	8	4	3	2	9	2	2	7	3	8	3	2	2	9	2	2	7	3	8	3	2
44	2	72	27	1	167	77	2	1	6	3	2	1	1	1	1	1	2	2	2	2	1	1	1	1	1	2	2	2	1	1	1	1	1	1	2	2	2	1
45	2	78	28	1	165	78	2	2	2	3	2	1	1	2	2	2	2	2	3	3	1	1	2	2	2	1	1	2	2	1	1	2	2	2	1	1	2	2
46	2	75	29	1	165	80	2	1	4	3	2	2	10	2	2	2	4	2	3	3	1	1	1	1	1	2	2	2	2	1	1	1	1	1	2	2	2	2
47	2	48	21	2	157	52	1	1	4	3	2	3	9	2	2	12	2	2	3	3	1	1	1	1	1	2	2	2	2	1	1	1	1	1	2	2	2	2
48	2	68	31	1	183	104	2	3	2	3	2	2	3	1	1	1	3	5	3	2	1	1	1	1	1	2	5	2	2	1	1	1	1	1	2	5	2	2
49	2	49	21	1	170	63	2	1	6	3	1	3	2	2	2	9	3	4	3	2	2	2	1	1	1	2	2	2	1	2	2	1	1	1	2	4	2	1
50	2	75	19	1	186	66	2	2	2	2	2	1	1	1	1	1	1	1	2	1	1	1	1	1	1	1	1	2	1	1	1	1	1	1	1	1	2	1
51	2	68	17	1	170	51	2	1	3	2	2	1	1	2	2	7	2	2	3	2	1	1	1	1	1	1	1	2	1	1	1	1	1	1	1	1	2	1
52	2	60	19	2	165	53	2	1	2	3	2	2	9	1	1	1	2	2	4	2	1	1	1	1	1	2	2	2	1	1	1	1	1	1	2	2	2	1
53	2	77	16	2	155	40	4	1	3	3	2	1	1	1	1	1	2	2	2	1	1	1	1	1	1	2	4	2	1	1	1	1	1	1	2	2	2	1
54	2	53	23	1	175	71	2	1	1	3	2	3	9	1	1	1	2	2	4	2	2	3	1	1	1	1	1	2	2	2	3	1	1	1	1	1	2	1
55	2	54	23	2	156	57	2	2	3	3	1	2	9	2	2	4	4	8	4	3	1	1	2	2	7	2	8	2	2	2	8	2	2	7	3	8	3	3
56	2	77	25	1	165	70	2	1	2	3	2	1	1	2	2	12	3	5	4	4	1	1	1	1	1	2	2	2	1	1	1	1	1	1	2	2	2	1
57	2	56	23	1	170	68	2	2	1	3	2	3	3	2	2	7	3	8	3	3	1	1	1	1	1	2	2	2	2	1	1	1	1	1	2	5	2	2
58	2	46	28	1	167	79	2	1	7	3	2	1	1	1	1	1	2	2	4	3	1	1	1	1	1	1	1	2	1	1	1	1	1	1	1	1	2	1
59	2	40	20	1	168	57	2	3	2	3	1	2	9	1	1	1	3	8	3	2	1	1	1	1	1	2	2	2	1	1	1	1	1	1	2	2	2	2
60	2	72	30	2	165	83	2	1	4	3	2	2	9	1	1	1	2	2	2	3	1	1	1	1	1	2	2	2	3	1	1	1	1	1	2	2	2	2
61	3	48	22	2	155	55	2	1	10	3	2	1	1	2	2	5	2	2	3	2	1	1	2	2	5	2	2	3	2	1	1	2	2	5	2	2	3	2
62	3	53	19	1	175	60	1	2	4	3	1	2	9	1	1	1	2	8	3	2	2	9	1	1	1	2	8	3	2	2	8	1	1	1	2	8	3	2
63	3	54	25	1	180	83	2	2	2	3	2	2	4	2	2	6	2	3	3	3	2	4	2	2	2	3	3	3	3	2	9	1	1	1	2	2	3	3
64	3	59	25	1	180	83	2	2	1	3	2	1	1	1	1	1	2	2	3	4	1	1	1	1	1	2	2	3	4	1	1	1	1	1	2	2	3	4
65	3	56	29	1	182	97	2	2	1	2	2	2	5	1	1	1	2	5	2	2	2	7	1	1	1	2	5	2	2	2	5	1	1	1	2	5	2	2
66	3	80	17	1	170	57	2	2	3	3	2	1	1	2	2	4	3	3	3	4	1	1	2	2	4	3	3	3	4	1	1	2	2	4	3	3	3	4
67	3	82	29	1	170	86	2	1	3	3	2	2	4	2	2	4	3	3	3	2	2	4	2	2	4	3	3	3	2	1	1	2	2	12	3	3	3	2
68	3	66	22	1	172	66	2	3	2	3	2	1	1	2	2	10	2	7	2	5	1	1	2	2	12	2	7	2	5	1	1	3	3	4	2	7	2	5
69	3	47	21	1	173	65	2	2	2	3	2	3	3	2	2	9	2	2	4	5	2	3	2	2	9	2	2	4	5	3	3	2	2	9	2	2	4	5
70	3	32	21	1	170	62	2	4	1	2	2	1	1	1	1	1	1	1	2	1	1	1	1	1	1	1	1	2	1	1	1	1	1	1	1	1	2	1
71	3	83	27	2	145	58	2	1	4	3	2	3	9	3	2	4	2	6	3	3	3	9	2	2	4	2	3	4	2	3	9	3	2	4	2	3	4	5
72	3	71	28	2	170	83	2	1	4	3	2	2	9	1	1	1	3	8	3	2	2	9	1	1	1	3	8	4	4	2	9	1	1	1	3	8	2	3
73	3	84	27	1	165	75	2	1	4	3	2	2	4	1	1	1	3	4	3	4	2	9	1	1	1	3	4	2	5	2	9	1	1	1	3	4	4	5
74	3	61	25	1	175	77	2	1	3	3	2	2	3	2	2	13	3	2	3	4	2	3	2	2	13	3	2	4	5	2	9	2	2	13	3	2	4	5
75	3	70	22	2	159	58	2	3	1	3	2	2	9	3	3	12	2	2	3	2	2	9	3	3	12	2	2	4	3	2	9	3	3	12	2	2	4	3
76	3	86	26	1	165	71	2	1	2	3	2	1	1	3	2	12	3	7	3	2	1	1	3	2	12	3	7	4	3	1	1	3	2	12	3	7	4	5
77	3	76	25	2	160	64	2	1	3	3	2	3	6	1	1	1	2	8	3	5	3	3	1	1	1	2	8	2	4	3	3	1	1	1	2	8	2	4
78	3	63	20	1	185	71	2	2	2	3	2	1	1	1	1	1	3	8	2	4	1	1	1	1	1	3	8	3	3	1	1	1	1	1	3	8	3	3
79	3	68	23	1	160	61	2	1	2	3	2	2	7	2	2	13	3	6	3	2	2	8	2	2	13	3	3	2	3	2	3	2	2	13	3	3	3	3
80	3	67	26	1	190	96	2	1	1	3	2	3	3	1	1	1	2	3	2	2	3	3	1	1	1	2	3	3	3	3	3	1	1	1	2	3	4	3
81	3	33	15	2	168	43	1	3	6	3	2	1	1	1	1	1	1	1	3	1	1	1	1	1	1	1	1	3	1	1	1	1	1	1	1	1	3	1
82	3	87	33	1	150	76	2	1	2	3	2	1	1	2	2	5	3	3	3	3	1	1	2	2	5	3	3	3	3	1	1	2	2	5	3	3	3	3
83	3	40	25	2	165	70	2	3	1	2	2	1	1	1	1	1	2	3	3	1	1	1	1	1	1	2	3	3	1	1	1	1	1	1	2	3	3	1
84	3	68	21	1	165	58	2	1	3	3	2	1	1	3	2	12	2	2	3	3	1	1	3	2	12	2	2	3	3	1	1	3	2	12	2	2	3	3
85	3	30	29	1	180	95	1	2	8	3	2	1	1	4	2	11	3	2	4	3	1	1	4	2	6	3	2	4	3	1	1	4	2	11	3	2	4	3
86	3	31	30	1	180	100	1	2	9	3	1	2	7	2	2	11	2	5	4	3	2	10	2	2	5	2	5	4	3	2	2	2	2	10	2	5	4	3
87	3	62	24	2	165	76	2	1	4	3	2	1	1	1	1	1	3	5	3	3	1	1	1	1	1	3	5	3	3	1	1	1	1	1	3	5	3	3
88	3	58	27	2	160	70	2	2	3	3	2	1	1	1	1	1	3	8	3	3	1	1	1	1	1	3	8	3	3	1	1	1	1	1	3	8	3	3
89	3	31	19	1	165	52	2	1	2	3	2	1	1	1	1	1	1	1	2	4	1	1	1	1	1	1	1	2	4	1	1	1	1	1	1	1	2	4
90	3	60	28	1	173	84	2	1	5	3	2	2	2	1	1	1	3	2	4	3	2	2	1	1	1	3	2	4	3	2	2	1	1	1	3	2	4	3
